# Supplementary material for: Type II innate lymphoid cell plasticity contributes to impaired reconstitution after allogeneic hematopoietic stem cell transplantation
Source: Nat Commun. 2024 Jul 17;15:6000. doi: 10.1038/s41467-024-50263-7 (PMC11255294; doi:10.1038/s41467-024-50263-7)
Supplement: Supplementary file 4 — Supplementary Data 1 [file 41467_2024_50263_MOESM4_ESM.xlsx]

## Sheet: Supplementary Data 1
Patient Age at HCT	Gender	Conditioning Regiment	HCT Indication	Baseline (days pre-HCT)	Max GVHD Diagnosis	Time of Diagnosis	Days Since HCT at 1 mo. collection	Days Since HCT at 3 mo. collection
69	F	Myeloablative	MDS	-29	N/A			97
74	M	Non-myeloablative	MDS	-12	N/A			90
59	F	Myeloablative	MDS	-5	N/A			87
68	M	Myeloablative	MDS	-6	1	WK4	26
68	F	Non-myeloablative	MDS	-4	2	WK6	41
48	F	Myeloablative	MDS	-15	2	WK6	42
