# Supplementary material for: Type II innate lymphoid cell plasticity contributes to impaired reconstitution after allogeneic hematopoietic stem cell transplantation
Source: Nat Commun. 2024 Jul 17;15:6000. doi: 10.1038/s41467-024-50263-7 (PMC11255294; doi:10.1038/s41467-024-50263-7)
Supplement: Supplementary file 5 — Supplementary Data 2 [file 41467_2024_50263_MOESM5_ESM.xlsx]

## Sheet: Supplemental Data 2
Format	Target Species	Target Antigen	Clone	Lot	Manufacturer	Catalog #	Dilution
Biotinylated	anti-mouse	CD8a	53-6	2274308	eBioscience	13-0011-82	2 ul ab/10^7 cells
Biotinylated	anti-mouse	CD4	RM4	3152240	eBioscience	13-0043-82	2 ul ab/10^7 cells
Biotinylated	anti-mouse	CD3e	145-2C11	2396777	eBioscience	13-0031-82	2 ul ab/10^7 cells
Biotinylated	anti-mouse	gdTCR	UC7-12DS	2162231	eBioscience	13-5811-82	2 ul ab/10^7 cells
Biotinylated	anti-mouse	TER119	TER-119	2174196	eBioscience	13-5921-82	2 ul ab/10^7 cells
Biotinylated	anti-mouse	B220	RA3-6B2	2083488	eBioscience	13-0452-82	2 ul ab/10^7 cells
Biotinylated	anti-mouse	CD11b	M1/70	2151423	eBioscience	13-0112-82	2 ul ab/10^7 cells
Biotinylated	anti-mouse	NK1.1	PK126	2396752	eBioscience	13-0452-82	2 ul ab/10^7 cells
Biotinylated	anti-mouse	CD11c	N418	2151424	Invitrogen	13-0114-82	2 ul ab/10^7 cells
Biotinylated	anti-mouse	CD19	MB19-1	2171824	eBioscience	13-0191-82	2 ul ab/10^7 cells
Biotinylated	anti-mouse	Ly6G	1A8	B297876	BioLegend	127604	2 ul ab/10^7 cells
Biotinylated	anti-mouse	CD49b	DX5	2183518	Invitrogen	13-5971-82	2 ul ab/10^7 cells
e450	anti-mouse	Lineage mix	CD3 (17A2); CD45R/B220 (RA3-6B2); TER119 (TER-119); Gr-1( RB6-8C5)	2591799	eBioscience	88-7772-72	1:10-1:50
FITC	anti-mouse	Lineage mix	CD3 (17A2); CD45R/B220 (RA3-6B2); TER119 (TER-119); Gr-1( RB6-8C5)	2518484	eBioscience	22-7770-72	1:10-1:50
PerCP-eFluor710	anti-mouse	ST2 (IL-33R)	RMST2-2	2410946	eBioscience	46-9333-82	1:200
PE-Cy7	anti-mouse	ST2 (IL-33R)	RMST2-2	2331972	eBioscience	25-9335-82	1:200
BV650	anti-mouse	Tbet	O4-46	1327308	BD Horizon	564142	1:100
BV711	anti-mouse	Tbet	4B10	B268785	BioLegend	644819	1:100
BV605	anti-mouse	IFN-g	XMG1.2	B282337	BioLegend	505839	1:100
PE	anti-mouse	GATA3	16E10A23	B247091	BioLegend	653804	1:100
PE-Cy7	anti-mouse	IL-13	eBio13A	2168366	eBioscience	25-7133-82	1:100-1:200
PE	anti-mouse	IL-13	16E10A23	2124634	BioLegend	653804	1:100-1:200
Pacific Blue	anti-human	Lineage cocktail	(UCHT1, HCD14, HIB19, 2H7, HCD56)	B323939	BioLegend	348805	1:50
e450	anti-human	Lineage cocktail	RPA-2	2331007	ThermoFisher	22-777572	1:50
PE	anti-human	CD127 (IL-7Ra)	A019D5	B322351	BioLegend	351304	1:200
Dye	Target Species	Product	Clone(s)	Lot	Manufacturer	Catalog #	Dilution
AlexaFluor700	multi	Fixable Viability Stain	n/a	1153701	BD Pharmingen	564997	1:1000-1:5000
Green	multi	Fixable Viability Stain	n/a	unknown	Thermo Scientific	23101	1:1000-1:5000
