# Supplementary material for: Type II innate lymphoid cell plasticity contributes to impaired reconstitution after allogeneic hematopoietic stem cell transplantation
Source: Nat Commun. 2024 Jul 17;15:6000. doi: 10.1038/s41467-024-50263-7 (PMC11255294; doi:10.1038/s41467-024-50263-7)
Supplement: Supplementary file 6 — Supplementary Data 3 [file 41467_2024_50263_MOESM6_ESM.xlsx]

## Sheet: Supplemental Data 3
Sales Order	Reference	Manufacturing ID	Product	Purification	Sequence Name	Unit Size	Bases	Sequence	Anhydrous Molecular Weight	nmoles/OD	ug/OD	Extinction Coefficient	GC Content	Tm (50mM NaCl) C	Modifications and Services	Final OD	nmoles
15703192	205675675	286941115	25 nmole DNA Oligo	Standard Desalting	ATAC_Ad1_noMX:	0.025	50	AAT GAT ACG GCG ACC ACC GAG ATC TAC ACT CGT CGG CAG CGT CAG ATG TG	15405	2.05592	31.6715	486400	56	71.0999	Standard Desalting	13.5	27.7nmoles
15703192	205675676	286941116	25 nmole DNA Oligo	Standard Desalting	ATAC_Ad2.1_TAAGGCGA	0.025	53	CAA GCA GAA GAC GGC ATA CGA GAT TCG CCT TAG TCT CGT GGG CTC GGA GAT GT	16422.7	1.93611	31.796	516500	54.717	71.0791	Standard Desalting	10.6	20.5nmoles
15703192	205675677	286941117	25 nmole DNA Oligo	Standard Desalting	ATAC_Ad2.2_CGTACTAG	0.025	53	CAA GCA GAA GAC GGC ATA CGA GAT CTA GTA CGG TCT CGT GGG CTC GGA GAT GT	16471.7	1.90078	31.309	526100	54.717	70.6069	Standard Desalting	13.3	25.2nmoles
15703192	205675678	286941118	25 nmole DNA Oligo	Standard Desalting	ATAC_Ad2.3_AGGCAGAA	0.025	53	CAA GCA GAA GAC GGC ATA CGA GAT TTC TGC CTG TCT CGT GGG CTC GGA GAT GT	16413.6	1.96078	32.1836	510000	54.717	71.332	Standard Desalting	12	23.5nmoles
15703192	205675679	286941119	25 nmole DNA Oligo	Standard Desalting	ATAC_Ad2.4_TCCTGAGC	0.025	53	CAA GCA GAA GAC GGC ATA CGA GAT GCT CAG GAG TCT CGT GGG CTC GGA GAT GT	16496.7	1.90367	31.4043	525300	56.6038	71.7384	Standard Desalting	12.7	24.2nmoles
15703192	205675680	286941120	25 nmole DNA Oligo	Standard Desalting	ATAC_Ad2.5_GGACTCCT	0.025	53	CAA GCA GAA GAC GGC ATA CGA GAT AGG AGT CCG TCT CGT GGG CTC GGA GAT GT	16496.7	1.89286	31.226	528300	56.6038	71.4309	Standard Desalting	10.2	19.2nmoles
15703192	205675681	286941121	25 nmole DNA Oligo	Standard Desalting	ATAC_Ad2.6_TAGGCATG	0.025	53	CAA GCA GAA GAC GGC ATA CGA GAT CAT GCC TAG TCT CGT GGG CTC GGA GAT GT	16431.7	1.91865	31.5266	521200	54.717	71.0129	Standard Desalting	10.2	19.7nmoles
15703192	205675682	286941122	25 nmole DNA Oligo	Standard Desalting	ATAC_Ad2.7_CTCTCTAC	0.025	53	CAA GCA GAA GAC GGC ATA CGA GAT GTA GAG AGG TCT CGT GGG CTC GGA GAT GT	16560.8	1.86359	30.8624	536600	54.717	70.699	Standard Desalting	14.3	26.7nmoles
15703192	205675683	286941123	25 nmole DNA Oligo	Standard Desalting	ATAC_Ad2.8_CAGAGAGG	0.025	53	CAA GCA GAA GAC GGC ATA CGA GAT CCT CTC TGG TCT CGT GGG CTC GGA GAT GT	16398.6	1.95963	32.1353	510300	56.6038	71.5272	Standard Desalting	11.7	23nmoles
15703192	205675684	286941124	25 nmole DNA Oligo	Standard Desalting	ATAC_Ad2.9_GCTACGCT	0.025	53	CAA GCA GAA GAC GGC ATA CGA GAT AGC GTA GCG TCT CGT GGG CTC GGA GAT GT	16496.7	1.89645	31.2852	527300	56.6038	71.5977	Standard Desalting	10	19nmoles
15703192	205675685	286941125	25 nmole DNA Oligo	Standard Desalting	ATAC_Ad2.10CGAGGCTG	0.025	53	CAA GCA GAA GAC GGC ATA CGA GAT CAG CCT CGG TCT CGT GGG CTC GGA GAT GT	16432.7	1.93424	31.7846	517000	58.4906	72.4671	Standard Desalting	12.2	23.6nmoles
15703192	205675686	286941126	25 nmole DNA Oligo	Standard Desalting	ATAC_Ad2.11AAGAGGCA	0.025	53	CAA GCA GAA GAC GGC ATA CGA GAT TGC CTC TTG TCT CGT GGG CTC GGA GAT GT	16413.6	1.96078	32.1836	510000	54.717	71.332	Standard Desalting	12	23.5nmoles
15703192	205675687	286941127	25 nmole DNA Oligo	Standard Desalting	ATAC_Ad2.12GTAGAGGA	0.025	53	CAA GCA GAA GAC GGC ATA CGA GAT TCC TCT ACG TCT CGT GGG CTC GGA GAT GT	16382.6	1.94628	31.8852	513800	54.717	70.7948	Standard Desalting	11.8	23nmoles
15703192	205675688	286941128	25 nmole DNA Oligo	Standard Desalting	ATAC_Ad2.13GTCGTGAT	0.025	53	CAA GCA GAA GAC GGC ATA CGA GAT ATC ACG ACG TCT CGT GGG CTC GGA GAT GT	16440.7	1.89861	31.2145	526700	54.717	70.8468	Standard Desalting	14.5	27.5nmoles
15703192	205675689	286941129	25 nmole DNA Oligo	Standard Desalting	ATAC_Ad2.14ACCACTGT	0.025	53	CAA GCA GAA GAC GGC ATA CGA GAT ACA GTG GTG TCT CGT GGG CTC GGA GAT GT	16511.7	1.89251	31.2485	528400	54.717	71.0188	Standard Desalting	12.8	24.3nmoles
15703192	205675690	286941130	25 nmole DNA Oligo	Standard Desalting	ATAC_Ad2.15TGGATCTG	0.025	53	CAA GCA GAA GAC GGC ATA CGA GAT CAG ATC CAG TCT CGT GGG CTC GGA GAT GT	16440.7	1.89789	31.2027	526900	54.717	70.9157	Standard Desalting	9.6	18.2nmoles
15703192	205675691	286941131	25 nmole DNA Oligo	Standard Desalting	ATAC_Ad2.16CCGTTTGT	0.025	53	CAA GCA GAA GAC GGC ATA CGA GAT ACA AAC GGG TCT CGT GGG CTC GGA GAT GT	16489.7	1.88076	31.0132	531700	54.717	71.1842	Standard Desalting	10.6	19.9nmoles
15703192	205675692	286941132	25 nmole DNA Oligo	Standard Desalting	ATAC_Ad2.17TGCTGGGT	0.025	53	CAA GCA GAA GAC GGC ATA CGA GAT ACC CAG CAG TCT CGT GGG CTC GGA GAT GT	16425.7	1.90621	31.3108	524600	56.6038	71.7827	Standard Desalting	10.2	19.5nmoles
15703192	205675693	286941133	25 nmole DNA Oligo	Standard Desalting	ATAC_Ad2.18GAGGGGTT	0.025	53	CAA GCA GAA GAC GGC ATA CGA GAT AAC CCC TCG TCT CGT GGG CTC GGA GAT GT	16376.6	1.93498	31.6885	516800	56.6038	71.6629	Standard Desalting	9.9	19.1nmoles
15703192	205675694	286941134	25 nmole DNA Oligo	Standard Desalting	ATAC_Ad2.19AGGTTGGG	0.025	53	CAA GCA GAA GAC GGC ATA CGA GAT CCC AAC CTG TCT CGT GGG CTC GGA GAT GT	16376.6	1.93949	31.7623	515600	56.6038	71.9191	Standard Desalting	9.6	18.7nmoles
15703192	205675695	286941135	25 nmole DNA Oligo	Standard Desalting	ATAC_Ad2.20GTGTGGTG	0.025	53	CAA GCA GAA GAC GGC ATA CGA GAT CAC CAC ACG TCT CGT GGG CTC GGA GAT GT	16385.6	1.91975	31.4564	520900	56.6038	71.861	Standard Desalting	9.9	19.1nmoles
15703192	205675696	286941136	25 nmole DNA Oligo	Standard Desalting	ATAC_Ad2.21TGGGTTTC	0.025	53	CAA GCA GAA GAC GGC ATA CGA GAT GAA ACC CAG TCT CGT GGG CTC GGA GAT GT	16449.7	1.89251	31.1311	528400	54.717	71.2787	Standard Desalting	10	19nmoles
15703192	205675697	286941137	25 nmole DNA Oligo	Standard Desalting	ATAC_Ad2.22TGGTCACA	0.025	53	CAA GCA GAA GAC GGC ATA CGA GAT TGT GAC CAG TCT CGT GGG CTC GGA GAT GT	16471.7	1.90803	31.4285	524100	54.717	71.2066	Standard Desalting	11.1	21.2nmoles
15703192	205675698	286941138	25 nmole DNA Oligo	Standard Desalting	ATAC_Ad2.23TTGACCCT	0.025	53	CAA GCA GAA GAC GGC ATA CGA GAT AGG GTC AAG TCT CGT GGG CTC GGA GAT GT	16520.7	1.87723	31.0132	532700	54.717	70.9305	Standard Desalting	11.2	21.1nmoles
15703192	205675699	286941139	25 nmole DNA Oligo	Standard Desalting	ATAC_Ad2.24CCACTCCT	0.025	53	CAA GCA GAA GAC GGC ATA CGA GAT AGG AGT GGG TCT CGT GGG CTC GGA GAT GT	16576.8	1.87441	31.0717	533500	56.6038	71.5713	Standard Desalting	14.8	27.8nmoles
