# Supplementary material for: Type II innate lymphoid cell plasticity contributes to impaired reconstitution after allogeneic hematopoietic stem cell transplantation
Source: Nat Commun. 2024 Jul 17;15:6000. doi: 10.1038/s41467-024-50263-7 (PMC11255294; doi:10.1038/s41467-024-50263-7)
Supplement: Supplementary file 8 — Source Data [file 41467_2024_50263_MOESM8_ESM.xlsx]

## Sheet: Figure 1F
	Source Data	Figure 1	Panel E
	Representative of three independent experiments
	Combined bio replicates where n= min of 3 animals
	IFNg	IL-13
	0.433	99.8
	Tbet	GATA3
	1.16	99.1

## Sheet: Figure 3B-C
	Source Data	Figure 3	Panel B
	5 mice across 3 independent experiments
	Frequency of Tbet+ Lineage- live singlets
		ILC2	exILC2
	Mouse 1	0.4	0.25
	Mouse 2	0.4	0.21
	Mouse 3	0.022	0.27
	Mouse 4	0.04	0.45
	Mouse 5	0.048	0.15
	Source Data	Figure 3	Panel C
	5 mice across 3 independent experiments
	Frequency of IFN-g+ Lineage- live singlets
		ILC2	exILC2
	Mouse 1	0.03	0.58
	Mouse 2	0.061	1.37
	Mouse 3	0.095	0.54
	Mouse 4	0.093	0.53
	Mouse 5	0.099	0.16

## Sheet: Figure 3D
	Source Data	Figure 3	Panel D
	Avg Ct - data analyzed via Qiagen's GeneGlobe platform
	Represent 3-4 repeats across two independent experiments
			Exp 1	Exp 1	Exp 2	Exp 2	Exp 1	Exp 1	Exp 2
			ILC2	ILC2	ILC2	ILC2	exILC2	exILC2	exILC2
	Gene Symbol	Position	Control	Control	Control	Control	Test	Test	Test
	BCL6	A01	27.3362	27.4839	28.1463	28.116	27.3746	27.6695	29.4316
	CCL11	A02	30.3461	30.0831	36.5206	35.8623	30.073	29.8441	38.8182
	CCL5	A03	26.5511	26.7878	28.6037	28.6197	24.7912	24.7531	28.4576
	CCL7	A04	31.8635	31.2606	31.841	32.5859	28.8326	28.8748	30.5448
	CCR2	A05	30.523	31.7426	34.1542	33.0905	29.2573	28.8675	32.5346
	CCR3	A06	27.0017	27.0649	30.1013	29.7093	22.303	22.4052	28.4362
	CCR4	A07	23.6256	23.6203	28.2174	27.678	23.0117	23.0839	30.4026
	CCR5	A08	20.5639	20.6748	21.436	21.2815	22.4169	22.3714	24.2283
	CD27	A09	22.9764	23.0581	25.5362	25.2654	24.3472	24.3385	28.3908
	CD28	A10	28.1629	28.3765	28.3954	28.8085	25.3135	25.3861	27.576
	CD4	A11	26.5607	26.7506	28.4208	28.3285	24.8393	24.882	29.5107
	CD40LG	A12	29.0014	29.1781	31.4159	33.1922	27.2414	27.2005	33.6514
	CD80	B01	32.9172	37.8001	37.7335	33.7719	30.4652	31.4266	34.2491
	CD86	B02	28.6281	28.7278	29.6057	29.5865	26.2636	26.2491	30.0065
	CEBPB	B03	24.6037	24.4706	26.1661	26.194	27.1842	26.8269	29.3329
	CREBBP	B04	29.689	29.2894	31.0021	30.8459	26.1483	27.4961	31.969
	CSF2	B05	25.3646	25.2478	25.3509	25.4487	25.4832	25.5567	26.6156
	CTLA4	B06	23.334	23.1642	24.2857	24.1922	22.927	23.0054	25.0827
	CXCR3	B07	23.8582	23.518	25.9444	25.9317	23.0769	22.9988	28.1273
	EBI3	B08	23.9054	24.1209	27.8588	27.8223	28.722	28.9427	31.4188
	FASLG	B09	34.1875	33.1999	Undetermined	Undetermined	27.7313	27.6889	30.8469
	GATA3	B10	34.1436	Undetermined	41.4357	Undetermined	27.3148	27.3371	32.9819
	GFI1	B11	18.6443	18.3996	19.7286	19.7854	18.3007	18.3147	20.8012
	PTGDR2	B12	23.5858	23.7574	23.8458	23.9969	24.3303	24.2703	25.8032
	HAVCR2	C01	18.2075	18.3009	19.7421	19.6796	18.4914	18.4379	21.4049
	ICOS	C02	29.3193	29.9001	32.1622	31.8442	19.249	19.2306	23.0914
	IFNG	C03	23.6106	23.6937	24.176	24.1613	25.4995	25.4672	28.1
	IL10	C04	36.3823	37.7531	44.0774	Undetermined	36.1913	34.4155	Undetermined
	IL12B	C05	37.7434	38.2123	Undetermined	Undetermined	28.7326	28.8879	33.3984
	IL12RB2	C06	14.6774	14.5238	14.9888	15.0333	18.1886	18.3295	18.156
	IL13	C07	32.1499	33.4379	34.3902	34.3699	31.4	31.2346	33.6394
	IL13RA1	C08	35.1417	33.6606	35.4253	34.8091	27.5199	27.5278	30.2607
	IL15	C09	31.7364	32.8497	33.4927	Undetermined	31.9304	31.522	34.1088
	IL18	C10	26.8859	27.2224	28.5246	28.4758	23.902	23.9678	27.2132
	IL18R1	C11	27.1147	27.2041	27.9514	27.9822	24.645	24.7162	27.4246
	IL1R1	C12	31.6518	31.3134	32.9876	36.2972	29.24	29.4144	32.0673
	IL1RL1	D01	17.8092	17.9218	19.5858	19.4596	18.7338	18.7063	21.4139
	IL2	D02	36.3876	35.9155	Undetermined	35.2652	Undetermined	29.5113	32.7554
	IL24	D03	Undetermined	38.8067	Undetermined	42.3998	Undetermined	37.657	39.2799
	IL25	D04	29.3617	28.9874	28.9829	29.1713	29.2107	28.7506	31.6978
	IL27	D05	21.7026	21.8052	22.6256	22.5801	21.9105	21.8249	24.101
	IL27RA	D06	16.738	16.7102	17.672	17.3592	18.8307	18.768	20.1801
	IL2RA	D07	34.5232	34.5482	Undetermined	35.765	32.4429	31.3686	34.5803
	IL3	D08	20.105	20.0081	21.3403	21.4408	20.124	20.1278	23.2865
	IL4	D09	22.4366	22.3975	22.6047	22.7504	23.1138	22.8026	24.6367
	IL4R	D10	17.398	17.6472	18.1125	18.1518	21.7387	21.8222	22.453
	IL5	D11	21.2719	21.3952	22.7071	22.6851	24.1342	23.956	25.2128
	IL6	D12	30.4541	32.0697	33.2875	32.1586	28.1838	28.5326	30.2016
	IL6R	E01	20.3836	20.4094	21.6067	21.6076	21.1989	21.2459	23.1968
	IL7	E02	27.5088	27.2656	26.2337	26.1128	32.0863	31.715	30.4152
	IL7R	E03	21.7173	21.6828	22.7766	22.6038	19.4431	19.367	21.505
	IL9	E04	22.8031	22.7878	23.4047	23.2742	25.3666	25.2683	27.0033
	IRF1	E05	19.9898	20.0683	20.9574	20.8773	20.2779	20.2511	22.2059
	IRF4	E06	19.7836	19.8316	20.4647	20.442	20.8335	20.6681	22.8523
	JAK1	E07	20.7367	20.8484	21.6786	21.7193	21.7463	21.7582	23.6612
	JAK2	E08	22.5868	22.762	23.0792	23.0239	24.6611	24.5103	25.1654
	LAG3	E09	25.8045	26.1895	27.8255	27.7288	22.3877	22.6112	28.1179
	LAT	E10	20.5568	20.5809	20.9737	20.9319	20.4754	20.4766	22.9761
	LTA	E11	24.8195	24.8768	25.939	26.2065	24.7245	24.7638	26.9717
	MAF	E12	22.4694	22.4758	24.5509	24.4044	22.0839	22.0561	25.0886
	MAPK8	F01	22.9119	22.9375	23.824	23.8369	22.4593	22.4738	25.0818
	NFATC1	F02	24.2195	24.1788	24.7255	24.5472	23.5723	23.6008	25.5883
	NFATC2	F03	20.6379	20.7759	21.6508	21.4573	20.3823	20.251	22.9865
	PCGF2	F04	24.4143	24.3619	25.0601	25.043	24.3925	24.2248	26.456
	PTPRC	F05	19.6112	19.6323	20.744	20.6335	19.6294	19.6858	22.3212
	SFTPD	F06	38.3145	38.605	Undetermined	Undetermined	36.5019	36.8417	33.0002
	SLC11A1	F07	19.7353	19.6646	19.9039	19.9638	19.3012	19.4736	20.8567
	SOCS1	F08	22.8664	22.8414	22.5311	22.3438	26.1154	25.8443	25.9256
	SOCS5	F09	26.3757	26.323	27.9156	27.6586	24.9709	25.0356	28.0847
	SPP1	F10	24.2047	24.4759	26.0411	26.2038	21.6508	21.5758	26.1393
	STAT1	F11	21.8389	21.9402	23.2262	23.1672	17.6578	17.6853	20.4815
	STAT4	F12	22.1398	22.1206	23.7715	23.6598	21.9428	21.9929	25.194
	STAT6	G01	27.1622	27.1807	28.1965	28.4235	26.9958	26.9091	29.479
	TBX21	G02	36.9437	Undetermined	Undetermined	Undetermined	29.0979	28.5375	31.962
	TGFB3	G03	27.8885	27.6494	28.3717	28.4452	29.9005	30.4705	32.813
	TLR4	G04	28.9462	29.5044	29.5159	30.0053	27.169	27.1427	29.8471
	TLR6	G05	26.6689	26.6747	29.5883	28.8592	23.5109	23.64	27.7556
	TNF	G06	26.2902	26.2139	27.809	27.7525	25.403	25.2762	28.9305
	TNFRSF8	G07	26.8996	27.2818	28.2579	27.8705	25.5164	25.9096	28.7582
	TNFRSF9	G08	19.816	20.0049	19.9109	19.937	25.4683	25.5027	23.7985
	TNFSF4	G09	28.4896	28.2641	29.9733	29.6981	25.6511	25.7362	29.8286
	TYK2	G10	22.578	22.6426	23.3895	23.498	22.7524	22.7538	24.6264
	VEGFA	G11	24.9545	24.976	25.1564	25.0911	27.6214	27.3933	28.1308
	YY1	G12	21.9784	22.0852	22.7795	22.9879	22.4212	22.4853	24.5066
	ACTB	H01	14.5695	14.5996	15.8007	15.8478	15.9813	15.9679	17.93
	B2M	H02	16.167	16.1628	19.5652	18.8829	14.9212	14.8798	19.3447
	GAPDH	H03	17.4785	17.4654	18.6405	18.4858	19.0749	19.0601	21.3895
	HPRT1	H04	22.5844	22.6232	23.2242	23.2079	24.1048	23.9749	25.7452
	RPLP0	H05	17.2388	17.3694	18.1121	17.9732	18.5514	18.5194	20.8247
	HGDC	H06	37.6925	37.3462	Undetermined	Undetermined	34.8799	35.5048	41.2863
	RTC	H07	20.4595	20.4736	20.1149	19.9185	20.4087	20.4278	20.5573
	RTC	H08	20.4608	20.5633	20.1565	19.8366	20.4697	20.4554	20.5052
	RTC	H09	20.4486	20.5415	20.0715	19.9607	20.3937	20.3612	20.5086
	PPC	H10	18.1799	18.3203	21.0687	20.4227	18.3126	18.2383	20.8063
	PPC	H11	18.3645	18.5067	20.86	20.3307	18.3281	18.8622	20.8729
	PPC	H12	18.442	18.3706	20.7524	20.165	18.2508	18.3459	20.7843

## Sheet: Figure 3M
	Source Data	Figure 3	Panel M
	Clinical Scoring following allo HSCT
	Represent 7-16 repeats across two independent experiments
	Group A - BM only							Group B - BM + T cells													Group C - BM + T cells + ILC2																Group D - BM + T cells + exILC2
DAY	Mouse 1	Mouse 2	Mouse 3	Mouse 4	Mouse 5	Mouse 6	Mouse 7	Mouse 1	Mouse 2	Mouse 3	Mouse 4	Mouse 5	Mouse 6	Mouse 7	Mouse 8	Mouse 9	Mouse 10	Mouse 11	Mouse 12	Mouse 13	Mouse 1	Mouse 2	Mouse 3	Mouse 4	Mouse 5	Mouse 6	Mouse 7	Mouse 8	Mouse 9	Mouse 10	Mouse 11	Mouse 12	Mouse 13	Mouse 14	Mouse 15	Mouse 16	Mouse 1	Mouse 2	Mouse 3	Mouse 4	Mouse 5	Mouse 6	Mouse 7	Mouse 8	Mouse 9	Mouse 10	Mouse 11	Mouse 12	Mouse 13
0	0	0	0	0	0	0	0	0	0	0	0	0	0	0	0	0	0	0	0	0	0	0	0	0	0	0	0	0	0	0	0	0	0	0	0	0	0	0	0	0	0	0	0	0	0	0	0	0	0
8	0	0	0	0	0	0	0	0	0	0	0	1	0	2	2	2	3	3	2	1	1	1	2	1	1	1	1	1	2	1	2	3	2	2	3	2	2	0	0	0	0	0	0	0	2	0	3	3	3
10	0	0	0	0	0	0	0	1	0	0	0	0	0	3	3	3	3	3	3	1	1	1	2	2	2	1	1	1	1	1	1	1	1	2	2	2	1	1	1	1	1	1	1	1	1	1	3	4	3
12	0	0	0	0	0	0	0	0	0	0	0	0	0	3	3	4	6	3	4	0.5	0.5	0.5	0.5	0.5	0.5	0.5	0.5	0.5	0.5	0.5	2	3	2	2	2	2	1	1	1	1	1	1	1	1	1	1	3	6	3
14	0	0	0	0	0	0	0	0	2	1	1	1	1	3	3	4	6	3	4	1	1	1	1	1	1	2	1	1	1	1	2	3	1	1	2	2	1	1	1	1	1	1	1	1	1	1	3	6	3
16	0	0	0	0	0	0	0	1	1	6	1	2	5	3	4	4	6	3	6	1	1	1	1	1	1	2	2	2	1	1	2	3	4	1	2	3	1	1	2	1	2	1	6	3	2	2	3	6	3
18	0	0	0	0	0	0	0	1	1	6	3	4	6	2	3	4	6	5	6	1	1	1	1	1	1	3	2	2	2	6	4	5	4	2	4	3	1	1	1	1	5	1	6	4	2	2	2	6	5
20	0	0	0	0	0	0	0	1	2	6	1	3	6	2	3	4	6	5	6	1	1	2	1	1		3	1	2	2	6	4	5	4	2	4	3	2	1	6	1	6	1	6	4	2	1	2	6	6
22	0	0	0	0	0	0	0	1	2	6	1	6	6	2	3	4	6	6	6	3	3	3	3	2	3	5	5	5	4	6	6	6	4	2	6	2	3	5	6	6	6	5	6	5	2	1	3	6	6
24	0	0	0	0	0	0	0	0	2	6	1	6	6	4	5	4	6	6	6	2	2	3	3	2	3	6	6	6	1	6	6	6	3	2	6	2	2	6	6	6	6	2	6	5	3	1	2	6	6
26	0	0	0	0	0	0	0	1	1	6	1	6	6	6	4	6	6	6	6	3	3	2	2	2	3	6	6	6	1	6	6	6	3	3	6	3	3	6	6	6	6	6	6	6	6	1	2	6	6
[truncated: 3 more columns]

## Sheet: Figure 3N
	Source Data	Figure 3	Panel N
	Kaplan Meier survival curve
	3-10 mice/group (Exp A, 116)
	Representing total of 7-16 animals across two independent exps (A+B)
	Survival		Day	Group A	Group B	Group C	Group D
	-	-		BM only	BM + T cells	BM + T + ILC2	BM + T + exILC2
	TCD BM only	Mouse 1	27	0
	TCD BM only	Mouse 2	27	0
	TCD BM only	Mouse 3	27	0
	TCD BM + T cells	Mouse 1	16		1
	TCD BM + T cells	Mouse 2	17		1
	TCD BM + T cells	Mouse 3	22		1
	TCD BM + T cells	Mouse 4	27		0
	TCD BM + T cells	Mouse 5	27		0
	TCD BM + T cells	Mouse 6	27		0
	TCD BM + T cells	Mouse 7	27		1
	TCD BM + T cells + ILC2	Mouse 1	17			1
	TCD BM + T cells + ILC2	Mouse 2	25			1
	TCD BM + T cells + ILC2	Mouse 3	25			1
	TCD BM + T cells + ILC2	Mouse 4	27			0
	TCD BM + T cells + ILC2	Mouse 5	27			0
	TCD BM + T cells + ILC2	Mouse 6	27			0
	TCD BM + T cells + ILC2	Mouse 7	27			0
	TCD BM + T cells + ILC2	Mouse 8	27			0
	TCD BM + T cells + ILC2	Mouse 9	27			0
	TCD BM + T cells + ILC2	Mouse 10	27			0
	TCD BM + T cells + exLC2	Mouse 1	23				1
	TCD BM + T cells + exLC2	Mouse 2	22				1
	TCD BM + T cells + exLC2	Mouse 3	19				1
	TCD BM + T cells + exLC2	Mouse 4	22				1
	TCD BM + T cells + exLC2	Mouse 5	18				1
	TCD BM + T cells + exLC2	Mouse 6	27				0
	TCD BM + T cells + exLC2	Mouse 7	16				1
	TCD BM + T cells + exLC2	Mouse 8	25				1
	TCD BM + T cells + exLC2	Mouse 9	25				1
	TCD BM + T cells + exLC2	Mouse 10	27				1

## Sheet: Supp 2C
	Source Data	Supp. Figure 2	Panel C
	3-7 samples across 2 independent experiments
	GFP+ as (%) of live, lineage- singlets
		Lung	Liver	SI LP	Spleen
	Mouse 1	2.59	2.27	0.732	0.697
	Mouse 2	5.505	3.405	1.51	1.76
	Mouse 3	0.9035	0.5745	4.635	1.15
	Mouse 4	0.835	0.427		0.6155
	Mouse 5		0.0168		0.595
	Mouse 6		0.1192		0.0776
	Mouse 7		0.2649		0.05615

## Sheet: Supp 3D
	Source Data	Supp. Figure 3	Panel D
	3 animals/group
	Representative of 2 independent experiments
	mLN	Recovered ILC	%	%	%
		pcILC	0	0	0
		ILC2	0.084	0.22	0.18
	Spleen	Recovered ILC	%	%	%
		pcILC	0	0	0.00766
		ILC2	0.13	0.3	0.21
	Liver	Recovered ILC	%	%	%
		pcILC	0	0.034	0.015
		ILC2	0.096	0.37	0.56
	Colon	Recovered ILC	%	%	%
		pcILC	0	0.00906	0
		ILC2	0.11	0.32	0.3
	SI LP	Recovered ILC	%	%	%
		pcILC	0	0	0
		ILC2	0	0.15	0

## Sheet: Supp 3E
	Source Data	Supp. Figure 3	Panel E
	recovery ratio	spleen
	pcILC	0	0	1
	ILC2	7.69231	3.33333	27.4151
	recovery ratio	liver
	pcILC	0	1	1
	ILC2	10.4167	10.8824	37.3333
	recovery ratio	colon
	pcILC	0	1	0
	ILC2	9.09091	35.3201	3.33333
	recovery ratio	SI LP				** NB - cells could only be recovered from GI of 1 animal/group
	pcILC	0
	ILC2	6.66
	recovery ratio	mLN
	pcILC	0	0	0
	ILC2	11.9048	4.54545	5.55556

## Sheet: Supp 4A-B
	Source Data	Supp. Figure 4	Panel A
	% LINEAGE- of live singlets
	Group	Sample 1	Sample 2	Sample 3	Sample 4	Sample 5
	ILC2	99.4	99.1	96.05	96.15	98
	exILC2	99.6	98.6	96.05	96.15	96.8
	Source Data	Supp. Figure 4	Panel B
	% ST2+ of Lin- live singlets
	Group	Sample 1	Sample 2	Sample 3	Sample 4	Sample 5
	ILC2	75.1	50	90.45	90.55	91.1
	exILC2	22.8	6.67	84.25	84.05	87.1
